# Supplementary material for: Multiple Factors Influence the Incubation Period of ALS Prion-like Transmission in SOD1 Transgenic Mice
Source: Viruses. 2023 Aug 26;15(9):1819. doi: 10.3390/v15091819 (PMC10534885; doi:10.3390/v15091819)
Supplement: Supplementary file 1 [file viruses-15-01819-s001.zip]

Archive with 1 entries (1 files):
- viruses-2549200-supplementary.pdf
